# Supplementary material for: Integrated Analysis of the Transcriptome and Microbial Diversity in the Intestine of Miniature Pig Obesity Model
Source: Microorganisms. 2024 Feb 10;12(2):369. doi: 10.3390/microorganisms12020369 (PMC10891586; doi:10.3390/microorganisms12020369)
Supplement: Supplementary file 1 [file microorganisms-12-00369-s001.zip]

Archive with 2 entries (2 files):
- Figure S1.tif
- microorganisms-2848067-supplementary.pdf
